# Supplementary material for: Analysis of the FGF gene family provides insights into aquatic adaptation in cetaceans
Source: Sci Rep. 2017 Jan 11;7:40233. doi: 10.1038/srep40233 (PMC5225608; doi:10.1038/srep40233)
Supplement: Supplementary Dataset 1 [file srep40233-s2.xls]

## Sheet: Table S5
Order	Suborder	Species			FGF1	FGF2	FGF3	FGF4	FGF5	FGF6	FGF7	FGF8	FGF9	FGF10	FGF11	FGF12	FGF13	FGF14	FGF16	FGF17	FGF18	FGF19 (Fgf15 in mouse)	FGF20	FGF21	FGF22	FGF23
		Family	Scientific name	Common name
Cetacea	Mysticeti	Balaenopteridae	Balaenoptera acutorostrata	Minke whale	XP_007194222.1	XP_007172449.1	MappingToKillerW	MappingToKillerW	XP_007165666.1	XP_007170273.1	XP_007170491.1	XP_007187369.1	XP_007164279.1	XP_007195620.1	XP_007166474.1	XP_007195256.1	XP_007176586.1	XP_007196865.1	MappingToKillerW	XP_007167976.1	MappingToKillerW	Manual	XP_007174092.1	XP_007168312.1	NW_006726320.1+genomic DNA cloning and sequencing	MappingToBowheadW
			Balaenoptera physalus	Fin whale	MappingToMinkeW	MappingToMinkeW	MappingToKillerW	MappingToKillerW	MappingToMinkeW	MappingToMinkeW	MappingToMinkeW	MappingToMinkeW	MappingToMinkeW	MappingToMinkeW	MappingToMinkeW	MappingToMinkeW	MappingToMinkeW	MappingToMinkeW	MappingToKillerW	MappingToMinkeW	MappingToKillerW	MappingToMinkeW	MappingToMinkeW	MappingToMinkeW	MappingToBowheadW	MappingToKillerW
		Balaenidae	Balaena mysticetus	Bowhead whale	Manual	Manual	MappingToKillerW	Manual	Manual	Manual	Manual	Manual	Manual	Manual	Manual	Manual	Manual	Manual	Manual	Manual	MappingToKillerW	Manual	Manual	Manual	Manual	Manual
	Odontoceti	Physeteridae	Physeter macrocephalus	Sperm whale	Manual	XP_007116207.1	MappingToKillerW	MappingToKillerW	XP_007114455.1	XP_007117100.1	XP_007109859.1	XP_007116166.1	XP_007112668.1	XP_007129823.1	MappingToKiller+XP_007100718.1	Manual	XP_007106883.1	MappingToKillerW	XP_007119275.1	XP_007126351.1	MappingToKillerW	XP_007123752.1	Manual	XP_007112447.1	MappingToKillerW+XP_007131041.1	MappingToKillerW
		Lipotidae	Lipotes vexillifer	Baiji	XP_007466916.1	XP_007470796.1	XP_007472169.1	XP_007466032.1	XP_007447626.1	XP_007469506.1	XP_007455603.1	XP_007470430.1	XP_007464562.1	XP_007461803.1	XP_007457828.1	XP_007467867.1	Manual	XP_007461585.1	XP_007447418.1	XP_007450615.1	XP_007465594.1	Manual	XP_007459974.1	XP_007463384.1	Manual	XP_007469576.1
		Phocoenidae	Neophocaena phocaenoides	Finless porpoise	MappingToKillerW	MappingToKillerW	MappingToKillerW	N/A	MappingToKillerW	MappingToKillerW	MappingToKillerW	MappingToKillerW	MappingToKillerW	MappingToKillerW	MappingToKillerW	MappingToKillerW	MappingToKillerW	MappingToKillerW	MappingToKillerW	MappingToKillerW	MappingToKillerW	MappingToKillerW	MappingToKillerW	MappingToKillerW	MappingToKillerW	MappingToKillerW
		Delphinidae	Orcinus orca	Killer whale	XP_004280268.1	XP_004265254.1	XP_004278098.1	XP_004278097.1	XP_004280209.1	XP_004279064.1	XP_004281345.1	XP_004268529.1	XP_004281838.1	XP_004265993.1	XP_004267268.1	XP_004278806.1	XP_004278766.1	Manual	XP_004280484.1	XP_004270673.1	XP_004272046.1	XP_004278183.1	XP_004277218.1	XP_004271124.1	XP_004286872.1	XP_004279179.1
			Tursiops truncates	Bottlenose dolphin	XP_004313067.1	MappingToKillerW	MappingToKillerW	Manual+MappingToKillerW	AGF93793.1	ENSTTRT00000011086	XP_004327107.1	XP_004319665.1	XP_004320792.1	MappingToKillerW	MappingToKillerW	MappingToKillerW	Manual	ENSTTRT00000006794	XP_004330747.1	XP_004327056.1	XP_004310829.1	ENSTTRT00000000066	ENSTTRT00000012550	XP_004314920.1	MappingToKillerW	MappingToKillerW
Artiodactyla		Bovidae	Ovis aries	Sheep	XP_004008958.1	NP_001009769.1	XP_011972955.1	N/A	N/A	XP_004006999.1	NP_001009235.2	XP_004020370.1	XP_004012210.1	NP_001009230.1	XP_004012705.1	N/A	XP_004022356.1	XP_004012275.1	N/A	XP_004004255.1	N/A	N/A	XP_004021784.1	N/A	XP_004008811.1	N/A
			Bos taurus	Cow	NP_776480.1	NP_776481.1	XP_002699485.1	NP_001035695.2	NP_001071479.2	NP_001179329.1	NP_001180060.1	NP_001193607.1	NP_001232855.1	NP_001193255.1	NP_001179868.1	XP_005201613.1	XP_005227592.1	NP_001193761.1	NP_001179706.1	N/A	NP_001069475.1	XP_010819574.1	NP_001179094.1	XP_005219543.1	NP_001192790.1	XP_002687926.1
		Suidae	Sus scrofa	Pig	XP_003124058.1	N/A	XP_003122469.1	XP_003122466.1	XP_003129415.1	XP_001928841.1	N/A	N/A	NP_998966.1	XP_003133972.1	XP_003483147.1	N/A	N/A	N/A	XP_001928875.1	XP_001926648.1	XP_003134104.1	XP_003122468.1	AEK33403.1	NP_001156882.1	N/A	XP_001926560.1
Perissodactyla		Equidae	Equus caballus	Horse	NP_001157358.1	NP_001182150.1	N/A	N/A	XP_001492606.2	XP_001494385.1	NP_001157355.1	XP_001916653.2	XP_005601151.1	XP_001498159.1	XP_001918183.1	XP_001500309.1	N/A	XP_003363267.1	N/A	N/A	N/A	N/A	XP_001488279.2	XP_001489202.1	N/A	XP_001491469.1
Carnivora		Mustelidae	Mustela putorius furo	Ferret	XP_004744780.1	XP_004748022.1	N/A	N/A	XP_004791914.1	XP_004778336.1	XP_004751411.1	XP_004749800.1	XP_004774396.1	XP_004737970.1	XP_004760359.1	XP_004745329.1	XP_004773700.1	XP_004746126.1	XP_004777170.1	XP_004763378.1	XP_004737668.1	XP_004759675.1	XP_004777513.1	XP_004767451.1	XP_004778189.1	XP_004778337.1
		Canidae	Canis familiaris	Dog	XP_849274.1	XP_003432529.2	N/A	XP_540801.2	NP_001041594.1	XP_543862.1	NP_001003237.1	ENSCAFT00000015770	XP_849938.1	XP_005619394.1	XP_849741.1	XP_535845.2	XP_003435586.1	XP_003433117.1	XP_549094.2	XP_849590.1	XP_854425.1	XP_540802.3	XP_005630100.1	XP_541510.2	XP_855230.2	XP_854580.1
		Felidae	Felis catus	Cat	XP_011281003.1	XP_011279999.1	N/A	N/A	NP_001108018.1	XP_003988334.1	XP_006932596.1	XP_011285831.1	XP_003980306.1	XP_003981474.2	XP_003996220.1	XP_003991837.1	XP_006944108.1	XP_011279092.1	XP_004000709.1	XP_003984765.2	XP_011283804.1	XP_003993813.1	N/A	XP_003997577.1	XP_011286573.1	XP_011282059.1
Chiroptera		Pteropodidae	Pteropus vampyrus	Megabat	XP_011365755.1	N/A	N/A	XP_011385646.1	XP_011358892.1	XP_011360103.1	XP_011353387.1	XP_011377185.1	XP_011358527.1	XP_011372186.1	XP_011357142.1	XP_011379760.1	XP_011375905.1	XP_011361496.1	XP_011383253.1	XP_011364989.1	N/A	N/A	XP_011363573.1	N/A	XP_011373519.1	N/A
		Vespertilionidae	Myotis lucifugus	Microbat	XP_006086476.1	N/A	N/A	XP_006098143.1	XP_006084588.1	XP_006096125.1	XP_006086049.1	XP_006109971.1	XP_006085580.1	XP_006095446.1	XP_006105554.1	XP_006084828.1	N/A	XP_006086990.1	XP_006082895.1	XP_006102995.1	N/A	XP_006098142.1	N/A	XP_006107055.1	XP_006101871.1	N/A
Primates		Hominidae	Homo sapiens	Human	NP_001138364.1	NP_001997.5	NP_005238.1	NP_001998.1	NP_004455.2	NP_066276.2	NP_002000.1	NP_149353.1	NP_002001.1	NP_004456.1	NP_004103.1	NP_066360.1	NP_001132972.1	NP_787125.1	NP_003859.1	NP_003858.1	NP_003853.1	NP_005108.1	NP_062825.1	NP_061986.1	NP_065688.1	NP_065689.1
			Pan troglodytes	Chimpanzee	XP_001153487.1	NP_001103711.1	XP_522092.2	XP_001173970.1	XP_526572.2	XP_001157123.1	XP_001167319.1	N/A	XP_001150741.1	XP_009447469.1	XP_001170288.1	XP_526425.1	NP_001267400.1	XP_009425471.1	XP_529049.2	XP_009453237.1	N/A	XP_003952007.1	XP_001140918.1	XP_524333.1	N/A	XP_001157070.1
			Gorilla gorilla gorilla	Gorilla	XP_004042782.1	XP_004040414.1	XP_004051747.1	XP_004051746.1	XP_004038928.1	XP_004052574.1	XP_004056212.1	XP_004050048.1	XP_004054293.1	XP_004058929.1	ENSGGOT00000011868	XP_004038265.1	ENSGGOT00000009929	ENSGGOT00000006850	XP_004064472.1	XP_004046787.1	XP_004043036.1	XP_004051745.1	N/A	XP_004061150.1	N/A	XP_004052573.1
			Pongo abelii	Orangutan	NP_001127073.1	XP_002815172.1	XP_002821457.1	XP_002821458.1	XP_002814964.1	XP_002822832.1	NP_001125621.1	N/A	XP_002824119.1	XP_002815587.1	N/A	ENSPPYT00000016766	XP_009233591.1	XP_009247040.1	XP_002831878.1	XP_003777265.1	XP_002816235.1	XP_002821459.1	XP_002818879.1	XP_002829565.1	XP_009250794.1	N/A
		Hylobatidae	Nomascus leucogenys	Gibbon	XP_003266601.1	XP_003271404.2	N/A	N/A	XP_003265852.1	XP_003273750.1	XP_003266948.1	XP_003255146.1	XP_003273151.1	XP_003277806.1	XP_003274663.1	XP_003256712.1	ENSNLET00000003845	XP_003270201.1	XP_003269036.1	XP_003272882.1	N/A	XP_003278071.1	XP_003256750.1	XP_003269795.1	XP_003277020.1	XP_003273749.1
		Cercopithecidae	Papio anubis	Olive baboon	NP_001162557.1	XP_003899210.1	XP_003909469.1	XP_003909470.1	XP_003898759.1	XP_003905873.1	XP_003900962.1	XP_003904203.1	XP_003913713.1	XP_003899695.1	XP_003912303.1	N/A	N/A	N/A	XP_003917954.1	XP_003902555.1	XP_003900561.1	XP_003909471.1	XP_003902507.1	N/A	XP_003914586.1	XP_003905872.2
			Macaca mulatta	Macaque	XP_001095895.1	XP_001099284.1	NP_001181089.1	XP_001100747.1	XP_001089996.1	XP_001099809.1	NP_001181542.1	N/A	N/A	NP_001180879.1	XP_001108934.1	NP_001180935.1	N/A	ENSMMUT00000004072	NP_001181044.1	N/A	N/A	XP_001100825.1	XP_001094679.1	N/A	NP_001180840.1	NP_001181066.1
		Callitrichidae	Callithrix jacchus	Marmoset	XP_002744341.1	N/A	XP_002755690.1	XP_002755689.1	XP_002745720.1	XP_002752278.1	XP_002753515.1	N/A	XP_002748943.1	XP_002745043.1	XP_002748027.2	XP_002758249.1	ENSCJAT00000020076	N/A	N/A	N/A	XP_002744587.1	N/A	XP_002756951.1	ENSCJAT00000000555	XP_002761561.1	XP_002752281.1
		Galagidae	Otolemur garnettii	Bushbaby	XP_003782135.1	XP_003795568.1	N/A	XP_003798338.1	XP_003790103.1	XP_003796472.1	XP_003784392.1	XP_003787288.1	XP_003796755.1	XP_003793017.1	XP_003791199.1	XP_003792746.1	N/A	N/A	XP_003800505.1	XP_003794036.1	XP_003781995.1	XP_003798429.1	XP_003797703.1	XP_003801603.1	XP_003788722.1	XP_003796532.1
Rodentia		Muridae	Mus musculus	Mouse	NP_034327.1	NP_032032.1	NP_032033.2	NP_034332.2	NP_034333.1	NP_034334.1	NP_032034.1	NP_001159833.1	NP_038546.2	NP_032028.1	NP_034328.1	NP_898887.1	NP_001277343.1	NP_997550.1	NP_085117.2	NP_032030.1	NP_032031.1	NP_032029.1	NP_085113.2	NP_064397.1	NP_075793.1	NP_073148.1
			Rattus norvegicus	Rat	NP_036978.1	NP_062178.1	NP_570830.1	XP_006230702.1	NP_071547.1	NP_571983.1	NP_071518.1	XP_006231499.1	NP_037084.1	NP_037083.1	NP_570829.1	NP_570827.1	N/A	ENSRNOT00000041551	NP_068639.1	NP_062071.1	NP_062072.1	NP_570109.1	NP_076451.1	NP_570108.1	NP_570107.1	NP_570110.1
		Sciuridae	Ictidomys tridecemlineatus	Squirrel	XP_005324284.1	N/A	XP_005333590.1	XP_005333370.1	XP_005339760.1	XP_005334068.1	XP_005316607.1	XP_005333709.1	XP_005338663.1	XP_005319712.1	XP_005332850.1	XP_005338479.1	N/A	XP_005317065.1	XP_005337551.1	XP_005329352.1	XP_005334181.1	XP_005333591.1	XP_005330850.1	XP_005336701.1	XP_005331994.1	XP_005334067.1
		Caviidae	Cavia porcellus	Guinea pig	XP_005007031.1	N/A	XP_003468173.1	XP_003468371.1	XP_003477717.1	XP_003463315.1	XP_003471911.1	XP_003474997.1	N/A	XP_003470241.1	XP_003466306.1	XP_003477139.1	N/A	XP_003477638.1	XP_003471023.1	XP_003479393.1	XP_003473380.2	N/A	N/A	XP_003465485.1	XP_003460924.1	XP_003463346.1
Lagomorpha		Leporidae	Oryctolagus cuniculus	Rabbit	NP_001164959.1	XP_002717284.1	N/A	N/A	XP_008265908.1	XP_002712882.1	NP_001182766.1	N/A	XP_002712845.1	XP_002714069.1	XP_002718849.1	XP_002716560.1	XP_008271659.1	XP_008258376.1	XP_008271165.1	N/A	XP_002710423.1	XP_002724495.1	N/A	XP_002723745.1	N/A	XP_002712872.1
Cingulata		Dasypodidae	Dasypus novemcinctus	Armadillo	XP_004452675.1	XP_004474735.1	N/A	N/A	XP_004470879.1	XP_004459076.1	XP_004471847.1	XP_004446978.1	XP_004467605.1	XP_004472973.1	XP_004468774.1	XP_004460902.1	N/A	N/A	XP_004481150.1	XP_004460287.1	N/A	XP_004459419.1	N/A	N/A	N/A	XP_004459090.1
Proboscidea		Elephantidae	Loxodonta africana	African elephant																					XP_010600171.1
Supplementary Table S5. Sequence data and cDNA assembly methods used in this study.

## Sheet: Table S6
	African elephant	Killer whale	Baiji	Sperm whale	Minke whale	Bowhead whale
Accession number of genomic sequence	NW_003573573.1	NW_004438690.1	NW_006787630.1	NW_006724411.1 + Mapping to Killer whale	NW_006726320.1 + genomic DNA cloning and sequencing	scaffold_260
CDS start	n/d	1156327	2449550	620512	2489545	267644
Exon1 end	n/d	1155823	2449045	n/d	2489045	268148
Exon2 start	372346	1153762	2446973	617754	2486976	270213
Exon2 end	372450	1153656	2446867	617648	n/d	270319
Exon3 start	372540	1153548	2446766	617548	n/d	270419
CDS end	372734	1153366	2446576	617362	2486420	270627
Supplementary Table S6. Accession numbers and gene assembly method for FGF22.

## Sheet: Table S7
Species	Accession number	Size (bp)
Human	NC_000017.11	1941
Rabbit	NNC_013687.1	1942
Mouse	NC_000077.6	1970
Cat	NC_018736.2	2044
Horse	NC_009154.2	1973
Pig	NC_010454.3	2113
Cow	AC_000176.1	2100
Killer whale	NW_004438434.1	2107
Baiji	NW_006785619.1	2108
Minke whale	NW_006725366.1	2119
Supplementary Table S7. Accession numbers of FGF11 promoters.

## Sheet: Table S8
Species	Accession number	Size (bp)
Human	NC_000012.12	54560
Gorilla	NC_018436.1	54221
Monkey	NC_007868.1	57219
Rabbit	NC_013676.1	44808
Mouse	NC_000072.6	44848
Cat	NC_018729.2	51209
Pig	NC_010447.4	43107
Sheep	NC_019460.1	36956
Cow	AC_000162.1	38257
Killer whale	NW_004438521.1	41256
Baiji	NW_006797390.1	100000
Minke whale	NW_006725621.1	45971
Supplementary Table S8. Accession numbers of FGF23 promoters.

## Sheet: Table S9
FGF11-F	5’- TCGTCACCAAACTGTTCTGC -3’
FGF11-R	5’- GCCATGTAGTGACCCAGCTT -3’
FGF13-F	5’-AACCTCATCCCTGTGGGTCT-3’
FGF13-R	5’-TGAATTTGCACTCAGGTGTGA-3’
FGF14-F	5’-CCTCAAGAAGCGCAGGTT-3’
FGF14-R	5’-GCTGTCATCCTTGGTTCCAT-3’
FGF17-F	5’- TATGAACAAGAGGGGCAAGC-3’
FGF17-R	5’-CATGAACCAGCCCTCGTG-3’
FGF23-F	5’-CCACCTGTACACAGCCACAG-3’
FGF23-R	5’-TAATCACCACAAAGCCAGCA-3’
VEGF-F	5’-GCTACTGCCATCCAATCGAG-3’
VEGF-R	5’-ATCTGCATGGTGATGTTGGA-3’
GLUT1-F	5’-TGTCCTATCTGAGCATCGTGGC-3’
GLUT1-R	5’-CACATACTGGAAGCACATGCCC-3’
ACTB-F	5’- AGAAAATCTGGCACCACACC -3’
ACTB-R	5’- GGGGTGTTGAAGGTCTCAAA -3’
Supplementary Table S9. Primers used for qPCR.
